# Supplementary material for: Tumor Copy Number Alteration Burden as a Predictor for Resistance to Immune Checkpoint Blockade across Different Cancer Types
Source: Cancers (Basel). 2024 Feb 9;16(4):732. doi: 10.3390/cancers16040732 (PMC10886982; doi:10.3390/cancers16040732)
Supplement: Supplementary file 1 [file cancers-16-00732-s001.zip]

Archive with 13 entries (11 files):
- Supplementary_Figures/
- Supplementary_Figures/Supplementary_Figure_S1.pdf
- Supplementary_Figures/Supplementary_Figure_S2.pdf
- Supplementary_Figures/Supplementary_Figure_S3.pdf
- Supplementary_Figures/Supplementary_Figure_S4.pdf
- Supplementary_Tables/
- Supplementary_Tables/Supplementary Table S1.pdf
- Supplementary_Tables/Supplementary Table S2.pdf
- Supplementary_Tables/Supplementary Table S3.pdf
- Supplementary_Tables/Supplementary Table S4.xlsx
- Supplementary_Tables/Supplementary Table S5.xlsx
- Supplementary_Tables/Supplementary Table S6.xlsx
- Supplementary_Tables/Supplementary Table S7.xlsx
