# Supplementary material for: Tumor Copy Number Alteration Burden as a Predictor for Resistance to Immune Checkpoint Blockade across Different Cancer Types
Source: Cancers (Basel). 2024 Feb 9;16(4):732. doi: 10.3390/cancers16040732 (PMC10886982; doi:10.3390/cancers16040732)
Supplement: Supplementary file 1 [file cancers-16-00732-s001.zip › Supplementary_Tables/Supplementary Table S4.xlsx]

## Sheet: Supplementary Table S4A
Supplementary Table S4A. List of 78 genes with individual copy number alterations characteristic of at least one 'TMB/CNA' subgroup vs. others
ALK
ASXL1
AURKA
BCL2L1
BIRC3
BMPR1A
CCNE1
CDK4
CDK6
CDKN1B
CDKN2A
CDKN2B
CRKL
CRLF2
DAXX
DCUN1D1
DIS3
DNMT3B
EGFL7
EGFR
EP300
EPHA3
ERBB2
ERBB3
ERCC5
ETV6
EZH2
FAM46C
FGFR4
FH
FLCN
FLT1
FLT3
FOXA1
FYN
GATA3
GLI1
GNAS
IKZF1
IL7R
KDR
KRAS
MAPK1
MCL1
MDM2
MITF
MLL3
MYC
MYCL1
NBN
NF1
NF2
NPM1
NSD1
PDGFRA
PIK3C2G
PTEN
RAD21
RB1
RECQL4
RHEB
RICTOR
RIT1
SDHA
SDHAF2
SDHC
SOX17
SOX2
SRC
SUZ12
SYK
TBX3
TERT
TGFBR2
VTCN1
XRCC2
YAP1
YES1

## Sheet: Supplementary Table S4B
Supplementary Table S4B. Genes with significant association of copy number alterations in 'LowTMB/LowCNA' subgroup vs. others
Copy number alteration_gene	Odds Ratio	95% Confidence Interval	P-value
CCNE1	0.177508	0.02001837-0.73727473	0.006677
CDKN1B	0.111331	0.002649137-0.722045262	0.008935
CDKN2A	0.471754	0.3033151-0.7174604	0.0002106
CDKN2B	0.477341	0.2982545-0.7443551	0.0006117
CRKL	0	0.0000000-0.5891979	0.005906
CRLF2	0.13761	0.003230467-0.922820233	0.02467
ETV6	0	0.0000000-0.9145291	0.03086
IL7R	0	0.0000000-0.7173579	0.009987
MCL1	0.370471	0.1095082-1.0014464	0.04748
MITF	0.223212	0.02476777-0.95732836	0.04336
SDHC	0.149289	0.003483929-1.016229242	0.04003
TERT	0.281414	0.05300354-0.96495705	0.04027

## Sheet: Supplementary Table S4C
Supplementary Table S4C. Genes with significant association of copy number alterations in 'LowTMB/HighCNA' subgroup vs. others
Copy number alteration_gene	Odds Ratio	95% Confidence Interval	P-value
ALK	Inf	0.8060955-Inf	0.03891
AURKA	7.84256	0.7724698-386.6909767	0.04798
BIRC3	4.6016	1.043016-27.738678	0.03682
BMPR1A	4.90983	0.7991351-51.7797248	0.04835
CDK4	4.5077	1.937858-11.365329	0.0001831
CDK6	4.90983	0.7991351-51.7797248	0.04835
CDKN2A	2.36393	1.641134-3.409042	1.669e-06
CDKN2B	2.34679	1.595584-3.456445	7.677e-06
CRKL	4.45591	1.233363-19.931944	0.01408
DIS3	7.84256	0.7724698-386.6909767	0.04798
EGFL7	Inf	0.8060955-Inf	0.03891
EGFR	1.73751	0.9703554-3.0931522	0.05851
EP300	5.9072	1.049652-60.159823	0.02122
ERBB3	3.4474	0.8697935-16.1615996	0.05198
ERCC5	7.84256	0.7724698-386.6909767	0.04798
FGFR4	Inf	0.8060955-Inf	0.03891
FH	Inf	0.8060955-Inf	0.03891
FLCN	Inf	0.8060955-Inf	0.03891
FLT1	9.83037	1.094045-465.340777	0.01912
FLT3	9.83037	1.094045-465.340777	0.01912
FOXA1	2.34506	0.9585751-5.8449198	0.04777
FYN	7.84256	0.7724698-386.6909767	0.04798
GATA3	3.15648	0.9029731-12.3513348	0.0421
GLI1	Inf	1.794885-Inf	0.004428
GNAS	7.91825	1.569073-76.826307	0.003731
KDR	3.95028	1.049935-18.042052	0.02715
KRAS	5.27298	1.256074-31.048332	0.009651
MAPK1	5.9072	1.049652-60.159823	0.02122
MDM2	2.67102	1.390988-5.207120	0.001738
MYC	2.62961	1.483495-4.709216	0.0004732
NBN	2.64542	1.012274-7.181509	0.03397
NF1	4.90983	0.7991351-51.7797248	0.04835
NF2	Inf	1.290145-Inf	0.01314
NPM1	Inf	0.8060955-Inf	0.03891
NSD1	Inf	1.794885-Inf	0.004428
PDGFRA	4.9642	1.419607-21.836651	0.00734
PIK3C2G	7.84256	0.7724698-386.6909767	0.04798
RAD21	2.82635	0.9619589-8.8257156	0.03804
RB1	8.93207	1.835208-85.523831	0.001512
SDHAF2	Inf	0.8060955-Inf	0.03891
SOX17	3.4474	0.8697935-16.1615996	0.05198
SOX2	3.62591	1.567580-8.890991	0.0009864
TGFBR2	13.8349	1.766456-623.766988	0.002828
YAP1	3.4474	0.8697935-16.1615996	0.05198

## Sheet: Supplementary Table S4D
Supplementary Table S4D. Genes with significant association of copy number alterations in 'HighTMB/LowCNA' subgroup vs. others
Copy number alteration_gene	Odds Ratio	95% Confidence Interval	P-value
CDK4	0	0.0000000-0.8011915	0.02595
CDKN2A	0.222375	0.0787907-0.5094733	2.465e-05
CDKN2B	0.260184	0.09199199-0.59802604	0.0002736
ERBB2	0.157216	0.003852425-0.946874251	0.03258
FOXA1	0	0.0000000-0.9864916	0.03774
MCL1	0	0.0000000-0.8011915	0.02595
MDM2	0.134376	0.003305243-0.802509153	0.01437
MYC	0.208616	0.02439064-0.80507653	0.01126
PTEN	0	0.0000000-0.7193576	0.009755
RECQL4	0	0.0000000-0.8326153	0.02454

## Sheet: Supplementary Table S4E
Supplementary Table S4E. Genes with significant association of copy number alterations in 'HighTMB/HighCNA' subgroup vs. others
Copy number alteration_gene	Odds Ratio	95% Confidence Interval	P-value
ASXL1	6.97085	1.168239-47.955474	0.0159
BCL2L1	20.9219	2.054907-1029.755350	0.00298
CDKN2A	1.56788	0.9909347-2.4323115	0.04223
DAXX	20.9219	2.054907-1029.755350	0.00298
DCUN1D1	4.17698	0.8203059-19.6145650	0.04381
DNMT3B	7.80299	0.8872775-94.1316882	0.03297
EPHA3	15.6123	1.24515-819.37764	0.01498
EZH2	Inf	2.138622-Inf	0.004256
FAM46C	7.80299	0.8872775-94.1316882	0.03297
IKZF1	15.6123	1.24515-819.37764	0.01498
IL7R	9.2941	2.333694-43.830085	0.0005015
MCL1	3.27883	1.372759-7.485489	0.00368
MITF	4.25214	1.435912-12.162840	0.004263
MLL3	15.6123	1.24515-819.37764	0.01498
MYCL1	5.22505	0.96357-28.35508	0.02781
PTEN	2.41438	1.001618-5.430359	0.02788
RHEB	7.80299	0.8872775-94.1316882	0.03297
RICTOR	8.54278	2.429788-33.605917	0.0002633
RIT1	4.17698	0.8203059-19.6145650	0.04381
SDHA	3.35999	1.088143-9.649604	0.01741
SDHC	3.27263	0.8320792-11.5069270	0.04582
SRC	7.80299	0.8872775-94.1316882	0.03297
SUZ12	15.6123	1.24515-819.37764	0.01498
SYK	Inf	4.785729-Inf	0.0001091
TBX3	Inf	0.9682979-Inf	0.02639
VTCN1	5.2008	0.6908664-39.1564	0.05814
XRCC2	15.6123	1.24515-819.37764	0.01498
YES1	5.24958	1.194432-23.072460	0.01359
