# Supplementary material for: Tumor Copy Number Alteration Burden as a Predictor for Resistance to Immune Checkpoint Blockade across Different Cancer Types
Source: Cancers (Basel). 2024 Feb 9;16(4):732. doi: 10.3390/cancers16040732 (PMC10886982; doi:10.3390/cancers16040732)
Supplement: Supplementary file 1 [file cancers-16-00732-s001.zip › Supplementary_Tables/Supplementary Table S5.xlsx]

## Sheet: Supplementary Table S5
Supplementary Table S5. List of 78 genes that their alterations significantly distinguish at least one 'TMB/CNA' subgroup vs. others and their associated pathways
Subgroup	Gene Alteration	Pathway
LowTMB/LowCNA	CCNE1	Cell cycle pathway
LowTMB/LowCNA	CDKN1B	Cell cycle pathway
LowTMB/LowCNA	CDKN2A	Cell cycle pathway
LowTMB/LowCNA	CDKN2B	Cell cycle pathway
LowTMB/LowCNA	CRKL	MAPK signaling, PI3K/AKT1/mTOR
LowTMB/LowCNA	CRLF2	JAK/STAT signaling
LowTMB/LowCNA	ETV6	MAPK signaling
LowTMB/LowCNA	IL7R	IL-7 signaling, PI3K/AKT1/mTOR
LowTMB/LowCNA	MCL1	Apoptosis pathway
LowTMB/LowCNA	MITF	MAPK signaling
LowTMB/LowCNA	SDHC	TCA cycle, metabolic signaling
LowTMB/LowCNA	TERT	Cell cycle pathway
LowTMB/HighCNA	ALK	Receptor tyrosine kinase pathway
LowTMB/HighCNA	AURKA	Cell cycle pathway
LowTMB/HighCNA	BIRC3	Apoptosis pathway, NF-kappaB pathway
LowTMB/HighCNA	BMPR1A	TGFB signaling
LowTMB/HighCNA	CDK4	Cell cycle pathway
LowTMB/HighCNA	CDK6	Cell cycle pathway
LowTMB/HighCNA	CDKN2A	Cell cycle pathway
LowTMB/HighCNA	CDKN2B	Cell cycle pathway
LowTMB/HighCNA	CRKL	MAPK signaling, PI3K/AKT1/mTOR
LowTMB/HighCNA	DIS3	Ribosomal RNA catabolic process
LowTMB/HighCNA	EGFL7	Angiogenesis
LowTMB/HighCNA	EGFR	Receptor tyrosine kinase pathway
LowTMB/HighCNA	EP300	NOTCH signaling
LowTMB/HighCNA	ERBB3	Receptor tyrosine kinase pathway
LowTMB/HighCNA	ERCC5	DNA repair pathway
LowTMB/HighCNA	FGFR4	Receptor tyrosine kinase pathway
LowTMB/HighCNA	FH	Metabolic signaling
LowTMB/HighCNA	FLCN	mTOR pathway
LowTMB/HighCNA	FLT1	Receptor tyrosine kinase pathway
LowTMB/HighCNA	FLT3	Receptor tyrosine kinase pathway
LowTMB/HighCNA	FOXA1	Estrogen-dependent signaling
LowTMB/HighCNA	FYN	Receptor tyrosine kinase pathway
LowTMB/HighCNA	GATA3	Estrogen-dependent signaling
LowTMB/HighCNA	GLI1	Hedgehog signaling
LowTMB/HighCNA	GNAS	G-protein signaling
LowTMB/HighCNA	KDR	Receptor tyrosine kinase pathway, angiogenesis
LowTMB/HighCNA	KRAS	Receptor tyrosine kinase pathway, RAS/MAPK signaling
LowTMB/HighCNA	MAPK1	MAPK signaling
LowTMB/HighCNA	MDM2	p53 pathway
LowTMB/HighCNA	MYC	MYC pathway
LowTMB/HighCNA	NBN	DNA repair pathway
LowTMB/HighCNA	NF1	Receptor tyrosine kinase pathway, RAS/MAPK signaling
LowTMB/HighCNA	NF2	Receptor tyrosine kinase pathway, RAS/MAPK signaling
LowTMB/HighCNA	NPM1	DNA repair pathway
LowTMB/HighCNA	NSD1	Chromatin remodeling/DNA methylation
LowTMB/HighCNA	PDGFRA	Receptor tyrosine kinase pathway
LowTMB/HighCNA	PIK3C2G	PI3K/AKT1/MTOR
LowTMB/HighCNA	RAD21	DNA repair pathway
LowTMB/HighCNA	RB1	Cell cycle pathway
LowTMB/HighCNA	SDHAF2	Metabolic signaling
LowTMB/HighCNA	SOX17	Wnt signaling, tumor proliferation
LowTMB/HighCNA	SOX2	Tumor proliferation
LowTMB/HighCNA	TGFBR2	TGFB pathway
LowTMB/HighCNA	YAP1	Hippo pathway
HighTMB/LowCNA	CDK4	Cell cycle pathway
HighTMB/LowCNA	CDKN2A	Cell cycle pathway
HighTMB/LowCNA	CDKN2B	Cell cycle pathway
HighTMB/LowCNA	ERBB2	Receptor tyrosine kinase pathway
HighTMB/LowCNA	FOXA1	Estrogen-related signaling
HighTMB/LowCNA	MCL1	Apoptosis pathway
HighTMB/LowCNA	MDM2	p53 pathway
HighTMB/LowCNA	MYC	MYC pathway
HighTMB/LowCNA	PTEN	PI3K/AKT1/mTOR pathway
HighTMB/LowCNA	RECQL4	DNA repair pathway
HighTMB/HighCNA	ASXL1	Chromatin remodeling/DNA methylation
HighTMB/HighCNA	BCL2L1	Apoptosis pathway
HighTMB/HighCNA	CDKN2A	Cell cycle pathway
HighTMB/HighCNA	DAXX	DNA repair pathway
HighTMB/HighCNA	DCUN1D1	Protein ubiquitination
HighTMB/HighCNA	DNMT3B	Chromatin remodeling/DNA methylation
HighTMB/HighCNA	EPHA3	Receptor tyrosine kinase pathway
HighTMB/HighCNA	EZH2	Chromatin remodeling/DNA methylation
HighTMB/HighCNA	FAM46C	Tumor proliferation
HighTMB/HighCNA	IKZF1	Chromatin remodeling/DNA methylation
HighTMB/HighCNA	IL7R	IL-7 signaling, PI3K/AKT1/mTOR
HighTMB/HighCNA	MCL1	Apoptosis pathway
HighTMB/HighCNA	MITF	MAPK signaling
HighTMB/HighCNA	MLL3	Chromatin remodeling/DNA methylation
HighTMB/HighCNA	MYCL1	MYC pathway
HighTMB/HighCNA	PTEN	PI3K/AKT1/mTOR pathway
HighTMB/HighCNA	RHEB	PI3K/AKT1/mTOR pathway
HighTMB/HighCNA	RICTOR	PI3K/AKT1/mTOR pathway
HighTMB/HighCNA	RIT1	MAPK signaling
HighTMB/HighCNA	SDHA	TCA cycle, metabolic signaling
HighTMB/HighCNA	SDHC	TCA cycle, metabolic signaling
HighTMB/HighCNA	SRC	Non receptor tyrosine kinase, cell growth, MAPK signaling
HighTMB/HighCNA	SUZ12	Chromatin remodeling/DNA methylation
HighTMB/HighCNA	SYK	Non receptor tyrosine kinase, TGFB signaling, B Cell receptor signaling
HighTMB/HighCNA	TBX3	Transcription regulation, Wnt signaling
HighTMB/HighCNA	VTCN1	Inhibition of T cell activation (B7H4)
HighTMB/HighCNA	XRCC2	DNA repair pathway
HighTMB/HighCNA	YES1	Non receptor tyrosine kinase, cell growth, MAPK signaling
