# Supplementary material for: Tumor Copy Number Alteration Burden as a Predictor for Resistance to Immune Checkpoint Blockade across Different Cancer Types
Source: Cancers (Basel). 2024 Feb 9;16(4):732. doi: 10.3390/cancers16040732 (PMC10886982; doi:10.3390/cancers16040732)
Supplement: Supplementary file 1 [file cancers-16-00732-s001.zip › Supplementary_Tables/Supplementary Table S6.xlsx]

## Sheet: Supplementary Table S6
Supplementary Table S6. Association between the 78 gene copy number alterations that characterize the 'TMB/CNA' subgroups with CD8+ T cell abundance as derived from the TIMER2.0 tool deconvolution method evaluating cancer cohorts in TCGA
Altered gene	Bladder Cancer	Breast Cancer	Colorectal Cancer	Esophagogastric Cancer	Glioma	Head and Neck Cancer	Melanoma	Non-small cell Lung Cancer	Renal Cell Carcinoma
ALK	0.22	-0.54	NA	0.266	NA	-19.932	0.455	-3.67	NA
ASXL1	-0.108	-0.857	-0.608	0.211	NA	-0.386	0.075	-1.352	NA
AURKA	-0.851	0.275	-0.302	-0.841	-19.932	-3.422	-0.088	0.009	-0.5
BCL2L1	-0.177	-0.433	-0.588	-0.993	NA	-0.515	0.187	-0.103	NA
BIRC3	0.028	-0.567	-1.114	-1.082	0.144	-0.083	-0.312	0.02	0.186
BMPR1A	-1.634	-0.659	-0.253	-2.355	-0.313	-0.788	NA	0.518	NA
CCNE1	0.379	-0.6	0.435	-0.674	-1.462	0.186	0.204	0.609	NA
CDK4	-0.92	-0.048	NA	-0.721	-0.214	1.113	-0.087	0.042	-1.307
CDK6	-0.279	-0.477	-0.128	-0.882	0.237	-0.455	0.539	0.768	0.04
CDKN1B	-0.752	-1.03	1.378	-1.566	0.095	0.019	-0.606	0.806	NA
CDKN2A	-0.341	-0.151	-0.44	-0.701	-0.228	0.157	-0.593	-0.571	-0.019
CDKN2B	-0.344	-0.149	-0.448	-0.674	-0.24	-0.018	-0.528	-0.57	-0.019
CRKL	-0.324	0.411	NA	-0.749	-0.194	-0.124	-0.811	-0.699	NA
CRLF2	-0.302	-0.189	-1.172	-0.529	-0.75	-1.2	-0.134	-0.142	-0.333
DAXX	-0.35	-0.081	NA	-0.632	0.745	-1.324	-0.579	-0.62	NA
DCUN1D1	-0.501	-0.024	NA	-0.145	-0.339	-1.258	0.51	-0.649	-0.125
DIS3	0.456	-0.263	-0.182	-1.381	NA	-0.287	-0.987	-0.706	-0.434
DNMT3B	-0.105	-0.69	-0.657	-0.788	NA	-0.534	0.068	-0.308	NA
EGFL7	0.313	0.254	0.783	-0.783	-2.019	0.149	-1.418	-1.038	-19.932
EGFR	0.188	-0.152	0.324	-0.421	-0.319	-0.088	-1.587	-0.22	NA
EP300	-0.057	-2.343	NA	-0.026	-1.125	-4.019	0.081	-0.549	NA
EPHA3	0.312	-0.236	-0.913	-0.46	NA	0.943	-0.227	-0.687	-0.747
ERBB2	-0.213	0.219	-0.35	-1.436	NA	-2.357	0.249	-0.686	-1.712
ERBB3	-1.175	0.632	-1.458	-0.893	0.687	1.869	-0.145	-0.788	NA
ERCC5	0.619	-0.759	0.29	-1.102	-0.732	0.188	-0.354	-0.784	-0.929
ETV6	-0.177	-1.196	0.01	-0.868	-0.5	-0.696	-0.975	-0.188	NA
EZH2	-0.078	-0.374	NA	-0.688	-0.474	-19.932	-0.184	-0.028	-0.075
FAM46C	-0.39	-0.218	NA	-0.015	NA	-2.846	-0.758	-1.405	NA
FGFR4	-0.688	0.173	NA	-1.057	-0.515	NA	-0.189	-0.251	0.11
FH	-1.073	-0.041	0.357	-0.839	-0.812	-1.353	0.348	-0.994	2.233
FLCN	-0.888	-0.287	-1.062	-2.985	NA	-1.648	-0.468	-2.474	-3.39
FLT1	1.135	-1.19	-0.18	-0.741	-19.932	-19.932	0.725	-2.117	-0.072
FLT3	0.302	-0.227	-0.215	-0.948	-19.932	-1.133	0.725	-1.544	-0.072
FOXA1	-19.932	0.208	-0.281	-2.049	0.218	-0.481	-19.932	-0.116	NA
FYN	-0.406	-0.928	0.292	-0.884	0.685	-1.766	-0.324	-1.013	NA
GATA3	0.281	-0.453	NA	-0.287	-0.628	-19.932	0.117	-0.245	1.215
GLI1	-0.794	0.063	NA	-0.712	-0.564	1.268	-0.666	-0.39	-19.932
GNAS	-0.818	0.18	-0.322	-0.887	-0.265	-3.422	-0.21	-0.307	NA
IKZF1	0.171	0.055	0.576	-0.366	-0.795	0.191	-2.15	-0.234	NA
IL7R	0.15	-0.206	-0.612	-0.502	0.578	0	-0.117	-0.379	NA
KDR	-0.445	-1.29	-1.126	-0.323	-0.344	-5.407	-0.37	-0.35	NA
KRAS	0.007	-0.431	-0.832	-1.037	-0.601	-0.592	-1.609	-0.178	NA
MAPK1	-0.386	-0.22	0.946	-0.884	-0.195	-19.932	-0.602	-0.881	-0.471
MCL1	-0.117	-0.177	-0.486	-1.118	-0.249	-1.29	-0.757	-0.523	NA
MDM2	-0.445	-0.304	NA	-0.068	0.139	-0.265	-0.543	-0.397	-0.868
MITF	0.849	-1.765	NA	-0.603	-19.932	0.092	0.386	0.687	1.639
MLL3	0.314	-0.714	-1.041	-1.419	-0.497	-19.932	-0.321	0.284	-0.001
MYC	0.188	-0.404	-0.365	-0.75	-0.469	0.472	-1.156	-0.094	-0.619
MYCL1	0.038	-0.265	0.151	-0.015	NA	0.129	-0.779	-0.686	-0.009
NBN	-0.146	-0.244	1.082	-1.05	-0.395	1.082	-0.692	-0.249	-1.337
NF1	-0.344	-0.768	-0.748	-1.292	-0.611	-0.667	-0.348	-0.669	-1.715
NF2	-0.244	-0.121	-1.095	-1.279	-0.2	-1.27	-2.044	-2.173	NA
NPM1	-0.472	-0.093	NA	-1.157	-0.342	NA	-0.809	0.119	0.189
NSD1	-1.599	0.174	NA	-1.053	-0.517	-2.844	-0.342	-0.24	0.11
PDGFRA	-1.242	-1.219	-1.139	-0.368	-0.272	-5.082	-0.177	-5.082	-2.406
PIK3C2G	-0.088	-0.201	NA	-0.616	-0.532	-0.792	-0.546	-0.184	NA
PTEN	-0.279	-0.267	-0.469	-0.502	-0.487	-1.036	0.114	-0.29	1.323
RAD21	0.074	-0.351	-0.141	-0.169	-0.418	0.759	-1.091	0.003	-0.619
RB1	0.107	-0.471	-0.249	-0.574	-1.008	-1.316	-1.058	-0.133	1.474
RECQL4	0.072	-0.322	-0.421	-0.337	-0.654	0.505	-0.894	-0.235	-0.619
RHEB	0.33	-1.262	NA	-1.486	-0.378	-19.932	-0.325	0.175	-0.075
RICTOR	0.295	-0.189	-0.616	-0.424	0.584	-0.029	0.003	-0.41	0.688
RIT1	-0.801	-0.238	0.409	-1.35	-0.342	-1.733	-0.693	-0.675	0.594
SDHA	0.089	0.145	-0.616	-1.124	0.416	-0.161	-0.716	0.063	0.486
SDHAF2	0.323	-0.555	NA	-0.801	NA	0.443	-0.497	0.442	NA
SDHC	-0.148	-0.147	0.399	-0.538	-0.25	-1.62	-0.289	-0.556	0.593
SOX17	-0.227	-0.292	-0.83	-0.687	-1.125	1.025	-1.282	-0.286	-0.954
SOX2	-0.502	0.066	NA	-0.122	-0.342	-1.317	0.506	-0.667	-0.142
SRC	-0.051	0.112	-0.355	-1.406	NA	-0.438	0.075	-0.978	NA
SUZ12	-0.245	0.348	-0.75	-1.028	NA	-1.668	0.241	-0.769	-1.715
SYK	-0.04	-0.292	NA	-1.02	-0.16	-0.175	-0.428	-0.438	NA
TBX3	-1.052	-0.406	-2.704	-19.932	-0.697	1.048	NA	-0.884	NA
TERT	-19.932	-0.208	-0.796	-1.13	-0.686	-0.163	-0.289	0.06	0.399
TGFBR2	-19.932	-0.345	1.004	-0.282	-0.923	-0.732	-0.445	-0.462	-0.923
VTCN1	-0.404	-0.35	1.786	-1.265	0.264	-19.932	-0.791	-1.401	NA
XRCC2	-0.035	-0.525	NA	-1.55	-0.497	-19.932	-2.938	-0.45	-0.001
YAP1	-0.466	-0.567	-1.114	-1.082	0.144	-0.083	-0.312	-0.211	0.186
YES1	0.264	-1.107	0.217	-1.932	-19.932	-0.967	0.21	-0.62	NA
Note: Results with log2FC>0 indicated a higher level of CD8+ T cell infiltrates, while log2FC<0 indicated a lower level of CD8+ T cell infiltrates in the alteration group. Significant negative associations are marked in blue, while significant positive associations are marked in red.
For comparisons of specified alteration (copy number gain or loss) vs. dipolid (normal), the highest negative or significant correlation was recorded.
For NSCLC, the highest negative or significant result between lung adenocarcinoma or squamous cell carcinoma was recorded.
For esophagogastric cancer, the highest negative or significant result between esophageal or gastric carcinoma was recorded.
