# Supplementary material for: Tumor Copy Number Alteration Burden as a Predictor for Resistance to Immune Checkpoint Blockade across Different Cancer Types
Source: Cancers (Basel). 2024 Feb 9;16(4):732. doi: 10.3390/cancers16040732 (PMC10886982; doi:10.3390/cancers16040732)
Supplement: Supplementary file 1 [file cancers-16-00732-s001.zip › Supplementary_Tables/Supplementary Table S7.xlsx]

## Sheet: Supplementary Table S7
Supplementary Table S7. Gene alterations that characterize the subgroups with high CNA burden included in biomarker-driven clinical trial designs (retrieved from the AACR GENIE Project Consortium database)
Subgroup	Gene alteration	Pathway	Alteration type	Tumor type/cohort	Phase	Trial	Therapies evaluated
LowTMB/HighCNA	CDKN2A	Cell cycle pathway	Loss	Solid tumors	Phase 2	NCT02478320; NCT02540876	Ilorasertib (ABT348)
			Loss	Head and Neck Squamous Cell Carcinoma (who experienced disease progression on a PD-1/PD-L1 Inhibitor)	Phase 3	NCT04966481	Palbociclib and cetuximab vs. cetuximab
			Loss	Head and Neck Squamous Cell Carcinoma	Phase 2	NCT03356223	Abemaciclib
			Loss	Solid tumors	Phase 2	NCT02693535	Palbociclib, abemaciclib
			Loss	Melanoma	Phase 2	NCT03454919	Palbociclib
			Loss	Melanoma	Phase 2	NCT02645149	Ribociclib (with trametinib)
			Loss	Solid tumors	Phase 2	NCT04116541	Ribociclib + HDM201
			Loss	Solid tumors	Phase 2	NCT02187783	Ribociclib
			Loss	Glioblastoma	Phase 2	NCT04074785	Abemaciclib (with bevacizumab)
			Loss	Chordoma	Phase 2	NCT03110744	Palbociclib
			Loss	Solid tumors	Phase 2	NCT01744652	Dasatinib and crizotinib
			Loss	Glioblastoma	Phase 2	NCT02981940	Abemaciclib
			Loss	Sarcoma	Phase 2	NCT04040205	Abemaciclib
			Loss	Glioblastoma	Phase 1	NCT03834740	Ribociclib (with everolimus)
			Loss	Glioblastoma	Phase 1	NCT04391595	Abemaciclib (with LY3214996)
			Loss	Solid tumors	Phase 2	NCT02896335	Palbociclib
			Loss	NSCLC	Phase 2	NCT02664935	Palbociclib
LowTMB/HighCNA	CDKN2B	Cell cycle pathway	Loss	Glioblastoma	Phase 2	NCT04074785	Abemaciclib (with bevacizumab)
			Loss	Glioblastoma	Phase 2	NCT02981940	Abemaciclib
			Loss	Glioblastoma	Phase 1	NCT04391595	Abemaciclib (with LY3214996)
			Loss	Glioblastoma	Phase 1	NCT03834740	Ribociclib (with everolimus)
			Loss	Glioblastoma + meningioma	Phase 1	NCT02933736	Ribociclib
LowTMB/HighCNA	ALK	Receptor tyrosine kinase pathway	Amplification	Lymphoma	Phase 2	NCT04676360	Belantamab mafodotin
			Amplification	NSCLC (who acquired resistance to prior ALK tyrosine kinase inhibition)	Phase 2	NCT01752400	AUY922 (HSP90 inhibitor)
			Amplification	NSCLC	Phase 1	NCT02292550	Ceritinib (with ribociclib)
			Amplification	NSCLC	Phase 1	NCT02299505	Ceritinib
			Amplification	NSCLC	Phase 1/Phase 2	NCT01625234	Ensartinib
			Amplification	Solid tumors + lymphoma	Phase 1/Phase 2	NCT00939770	Crizotinib
			Amplification	Solid tumors	Phase 1	NCT02422589	Ceritinib
			Amplification	Solid tumors	Phase 1	NCT02227940	Ceritinib (with gemcitabine)
			Amplification	Solid tumors	Phase 1	NCT02097810	Entrectinib (RXDX-101)
			Amplification	Solid tumors + lymphoma	Phase 1/Phase 2	NCT02048488	TSR-011 (TKI)
			Amplification	Glioblastoma and CNS metastasis	Phase 1	NCT02605746	Ceritinib (LDK378)
			Amplification	NSCLC	Phase 3	NCT02767804	ensartinib, crizotinib
LowTMB/HighCNA	BIRC3	Apoptosis pathway, NF-kappaB pathway	Amplification	Solid tumors + lymphoma	Phase 1/Phase 2	NCT02503423	ASTX660
LowTMB/HighCNA	CDK4	Cell cycle pathway	Amplification	Solid tumors	Phase 1/Phase 2	NCT04594005	Abemaciclib
			Amplification	Solid tumors	Phase 2	NCT04591431	Palbociclib
			Amplification	Solid tumors	Phase 1	NCT04557449	PF-07220060
			Amplification	Ovarian + endometrial cancer	Phase 2	NCT04469764	Abemaciclib
			Amplification	Solid tumors	Phase 2	NCT04116541	Ribociclib + HDM201
			Amplification	Solid tumors	Phase 2	NCT04116541	Ribociclib + HDM201
			Amplification	Glioblastoma	Phase 2	NCT04074785	Abemaciclib (with bevacizumab)
			Amplification	Sarcoma	Phase 2	NCT04040205	Abemaciclib
			Amplification	Glioblastoma	Phase 1	NCT03834740	Ribociclib (with everolimus)
			Amplification	Melanoma	Phase 2	NCT03454919	Palbociclib
			Amplification	Head and Neck Squamous Cell Carcinoma	Phase 2	NCT03356223	Abemaciclib
			Amplification	Solid tumors	Phase 2	NCT03310879	Abemaciclib
			Amplification	Chordoma	Phase 2	NCT03110744	Palbociclib
			Amplification	Glioblastoma + meningioma	Phase 1	NCT02933736	Ribociclib
			Amplification	Solid tumors	Phase 2	NCT02896335	Palbociclib
			Amplification	Solid tumors	Phase 2	NCT02693535	Palbociclib, abemaciclib
			Amplification	NSCLC	Phase 2	NCT02664935	Palbociclib
			Amplification	Solid tumors	Phase 2	NCT02187783	Ribociclib
			Amplification	squamous cell lung cancer	Phase 2	NCT02154490	Palbociclib
LowTMB/HighCNA	CDK6	Cell cycle pathway	Amplification	Solid tumors	Phase 1/Phase 2	NCT04594005	Abemaciclib
			Amplification	Solid tumors	Phase 2	NCT04591431	Palbociclib
			Amplification	Ovarian + endometrial cancer	Phase 2	NCT04469764	Abemaciclib
			Amplification	Glioblastoma	Phase 1	NCT04391595	Abemaciclib (with LY3214996)
			Amplification	Solid tumors	Phase 2	NCT04116541	Ribociclib + HDM201
			Amplification	Glioblastoma	Phase 2	NCT04074785	Abemaciclib (with bevacizumab)
			Amplification	Sarcoma	Phase 2	NCT04040205	Abemaciclib
			Amplification	Glioblastoma	Phase 1	NCT03834740	Ribociclib (with everolimus)
			Amplification	Head and Neck Squamous Cell Carcinoma	Phase 2	NCT03356223	Abemaciclib
			Amplification	Solid tumors	Phase 2	NCT03310879	Abemaciclib
			Amplification	Chordoma	Phase 2	NCT03110744	Palbociclib
			Amplification	Glioblastoma + meningioma	Phase 1	NCT02933736	Ribociclib
			Amplification	Solid tumors	Phase 2	NCT02896335	Palbociclib
			Amplification	Solid tumors	Phase 2	NCT02693535	Palbociclib; abemaciclib
			Amplification	Solid tumors	Phase 2	NCT02187783	Ribociclib
LowTMB/HighCNA	EGFR	Receptor tyrosine kinase pathway	Amplification	Solid tumors	Phase 1	NCT04429542	BCA101 (with/without permbrolizumab)
			Amplification	Glioblastoma	Phase 2	NCT03732352	Osimertinib
			Amplification	Glioblastoma	Phase 2	NCT03618667	GC1118
			Amplification	Lung cancer	Phase 2	NCT03574402	Nimotuzumab (with cisplatin and pemetrexed)
			Amplification	Solid tumors, Multiple Myeloma, Non-Hodgkin B cell lymphoma	Phase 2	NCT03297606	Sunitinib
			Amplification	Head and Neck squamous cell carcinoma	Phase 2	NCT03088059	Afatinib
			Amplification	Select tumor types (NSCLC, Bladder cancer, Non-colon gastrointestinal cancers, Upper aerodigestive tract cancers)	Phase 2	NCT02795156	Afatinib
			Amplification	Urothelial Carcinoma	Phase 2	NCT02780687	Afatinib
			Amplification	NSCLC	Phase 2	NCT02664935	Capivasertib
			Amplification	Glioma	Phase 2	NCT02590263	Depatuxizumab mafodotin - IgG monoclonal antibody (with temozolomide)
			Amplification	Solid tumors	Phase 2	NCT02576444	Capivasertib (with olaparib)
			Amplification	Glioblastoma	Phase 2/3	NCT02573324	Depatuxizumab mafodotin - IgG monoclonal antibody (with temozolomide+radiation)
			Amplification	Breast cancer	Phase 2	NCT02544997	Paziotinib
			Amplification	Glioblastoma	Phase 2	NCT02540161	Sym004 (a mixture of 2 mAbs, futuximab and modotuximab, that bind to nonoverlapping epitopes in EGFR extracellular domain III)
			Amplification	Solid tumors	Phase 2	NCT02447419	Gefitinib
			Amplification	Brain cancer	Phase 1	NCT02423525	Afatinib
			Amplification	Gastro-Esophageal Adenocarcinoma	Phase 2	NCT02213289	Depatuxizumab mafodotin
			Amplification	Glioma	Phase 1	NCT02101905	Lapatinib
			Amplification	Triple negative breast cancer	Phase 2	NCT02101385	Cetuximab
			Amplification	Solid tumors	Phase 1	NCT01971515	MSC2363318A (AKT dual inhibitor)
			Amplification	Glioblastoma	Phase 1	NCT01800695	Depatuxizumab mafodotin - IgG monoclonal antibody (with temozolomide)
			Amplification	Glioblastoma	Phase 2	NCT01112527	PF-00299804 (pan-HER inhibitor)
LowTMB/HighCNA	ERBB3	Receptor tyrosine kinase pathway	Amplification	Solid tumors	Phase 1/2	NCT04092673	Zotatifin (blocks ERBB3 translation)
			Amplification	Solid tumors	Phase 2	NCT02693535	Pertuzumab, Trastuzumab
LowTMB/HighCNA	FGFR4	Receptor tyrosine kinase pathway	Amplification	Sarcoma, GIST	Phase 2	NCT04595747	Rogaratinib (FGFR4 inhibitor)
			Amplification	Solid tumors	Phase 2	NCT04233567	Infigratinib
			Amplification	Solid tumors	Phase 2	NCT03517956	Rogaratinib
			Amplification	Urothelial cancer	Phase 1/2	NCT03473743	Erdafitinib (FGFR kinase inhibitor)
			Amplification	Breast cancer	Phase 1/Phase 2	NCT03344536	Debio-1347 (pan FGFR inhibitor)
			Amplification	Breast cancer	Phase 1	NCT03238196	Erdafitinib
			Amplification	Solid tumors	Phase 2	NCT03210714	Erdafitinib
			Amplification	Cholangiocarcinoma	Phase 2	NCT02924376	Pemigatinib (FGFR inhibitor)
			Amplification	Solid tumors	Phase 1/Phase 2	NCT02393248	Pemigatinib
			Amplification	Solid tumors	Phase 1	NCT02275910	E7090 (FGFR inhibitor)
			Amplification	Cholangiocarcinoma	Phase 2	NCT02150967	Infigratinib (FGFR inhibitor)
			Amplification	Solid tumors	Phase 1/Phase 2	NCT01752920	Derazantinib/ARQ 087 (FGFR inhibitor)
LowTMB/HighCNA	FLCN	mTOR pathway	Loss	Solid tumors, Multiple Myeloma, Non-Hodgkin B cell lymphoma	Phase 2	NCT03297606	Temsirolimus
LowTMB/HighCNA	FLT1	Receptor tyrosine kinase pathway	Amplification	Solid tumors	Phase 2	NCT02693535	Regorafenib (multikinase inhibitor)
			Amplification	NSCLC	Phase 2	NCT02299141	Nintedanib
LowTMB/HighCNA	FLT3	Receptor tyrosine kinase pathway	Amplification	Solid tumors	Phase 2	NCT02693535	Regorafenib (multikinase inhibitor)
			Amplification	Solid tumors	Phase 2	NCT04116541	Cabozantinib
			Amplification	NSCLC	Phase 2	NCT02299141	Nintedanib
			Amplification	Multiple Myeloma	Phase 2	NCT02272998	Ponatinib
LowTMB/HighCNA	Gli1	Hedgehog signaling	NA	Gastroesophageal Adenocarcinoma	Phase 1	NCT02138929	LED225 (with everolimus)
			other alterations criteria	Medulloblastoma	Phase 2	NCT04402073	Sonidegib (SHH)
			other alterations criteria	Medulloblastoma	Phase 1	NCT03434262	Sonidegib (SHH)
			other alterations criteria	Medulloblastoma	Phase 2	NCT01878617	Vismodegib (SHH)
LowTMB/HighCNA	KDR	Receptor tyrosine kinase pathway, angiogenesis	Amplification	Solid tumors	Phase 2	NCT02693535	Regorafenib
			Amplification	NSCLC	Phase 2	NCT02299141	Nintedanib
LowTMB/HighCNA	MDM2	p53 pathway	Amplification	Solid tumors	Phase 2	NCT04589845	Idasanutlin (MDM2 inhibitor)
			Amplification	solid tumor, brain tumor, lymphoma or leukemia	Phase 1	NCT03654716	ALRN-6924 (p53-MDM2 ihibitor)
			Amplification	Solid tumors	Phase 1	NCT03449381	BI 907828 (MDM2-p53 antagonist)
			Amplification	Solid tumors, Multiple Myeloma	Phase 1	NCT01723020	AMG 232 (MDM2 inhibitor)
LowTMB/HighCNA	MYC	MYC pathway	Amplification	Solid tumors, lymphoma	Phase 1/Phase 2	NCT04983810	Fadraciclib (CDK2/9 inhibitor)
			Amplification	Solid tumors, lymphoma, soft tissue sarcoma	Phase 1	NCT04718675	KB-0742 (CDK9 inhibitor)
			Amplification	Breast cancer	Phase 1/Phase 2	NCT03950570	ORIN1001 (IRE1 RNase inhibitor suppressing MYC high tumors)
			Amplification	Solid tumors, lymphoma	Phase 1	NCT03936465	BMS-986158 (BET inhibitor)
			Amplification	Solid tumors	Phase 2	NCT03718091	Berzosertib (ATR inhibitor)
			Amplification	Lymphoma, Multiple Myeloma	Phase 1	NCT02992483	MIK665 (MCL1 inhibitor)
			Amplification	Solid tumors	Phase 2	NCT02873975	Prexasertib (CHK1 inhibitor)
			Amplification	Selected solid tumors	Phase 1/Phase 2	NCT02797964	SRA737 (CHK1 inhibitor)
			Amplification	Solid tumors	Phase 1	NCT02071862	Telaglenastat (glutaminase inhibitor)
			Amplification	Solid tumors	Phase 1	NCT04774952	RMC-5552 (mTORC1 inhibitor)
LowTMB/HighCNA	NF1	Receptor tyrosine kinase pathway, RAS/MAPK signaling	Loss	Solid tumors	Phase 2	NCT04534283	LY3214996 (ERK1/2 inhibitor)
			Loss	Plexiform Neurofibroma	Phase 1	NCT04495127	Selumetinib (MEK1/2 inhibitor)
			Loss	Solid tumors	Phase 1	NCT04418661	RMC-4630 (SPH2 inhibitor)
			Loss	Low-Grade Glioma	Phase 1/Phase 2	NCT04201457	Trametinib (MEK inhibitor)
			Loss	Solid tumors	Phase 1/Phase 2	NCT03989115	Cobimetinib (MEK inhibitor)
			Loss	Plexiform Neurofibroma	Phase 2	NCT03962543	Mirdametinib (MEK inhibitor)
			Loss	NSCLC, female reproductive neoplasms	Phase 1	NCT03634982	RMC-4630 (SPH2 inhibitor)
			Loss	Plexiform Neurofibroma, Glioma	Phase 1/Phase 2	NCT03326388	Selumetinib (MEK inhibitor)
			Loss	Solid tumors, Multiple Myeloma, Non-Hodgkin B cell lymphoma	Phase 2	NCT03297606	Temsirolimus
			Loss	Plexiform Neurofibroma	Phase 2	NCT03231306	Binimetinib (MEK inhibitor)
			Loss	NSCLC	Phase 2	NCT02664935	Selumetinib (MEK inhibitor)
			Loss	Solid tumors	Phase 2	NCT01827384	Trametinib (MEK inhibitor)
			Loss	Malignant Peripheral Nerve Sheath Tumor	Phase 2	NCT01661283	Everolimus (with bevacizumab)
			Loss	Solid tumors, Non-Hodgkin lymphoma	Phase 2	NCT03155620	Selumetinib (MEK inhibitor)
LowTMB/HighCNA	NF2	Receptor tyrosine kinase pathway, RAS/MAPK signaling	Loss	Low-Grade Glioma	Phase 1/Phase 2	NCT04923126	Mirdametinib (MEK inhibitor)
			Loss	Solid tumors, Multiple Myeloma, Non-Hodgkin B cell lymphoma	Phase 2	NCT03297606	Temsirolimus
			Loss	Neurofibromatosis Type II Related Tumors	Phase 2	NCT03095248	Selumetinib (MEK inhibitor)
			Loss	Meningioma	Phase 2	NCT02831257	AZD2014 (mTOR inhibitor)
			Loss	Schwannoma	Phase 2	NCT02129647	Axitinib (TKI)
			Loss	Schwannoma	Phase 2	NCT01345136	Everolimus
			Loss	Schwannoma	Phase 2	NCT00863122	Lapatinib (TKI)
LowTMB/HighCNA	PDGFRA	Receptor tyrosine kinase pathway	Amplification	Glioblastoma	Phase 2	NCT02626364	Crenolanib (PDGFR inhibitor)
			Amplification	Solid tumors	Phase 1	NCT02571036	Ripretinib (PDGFRA and kit inhibitor)
			Amplification	NSCLC	Phase 1	NCT02219711	Sitravatinib (multikinase inhibitor)
			Amplification	Solid tumors	Phase 2	NCT02272998	Ponatinib (TKI)
			Amplification	Lung cancer (NSCLC; SCLC), thymic carcinoma	Phase 2	NCT01306045	Sunitinib
			Amplification	Glioma	Phase 2	NCT01140568	Nilotinib
			Amplification	Solid tumors	Phase 1	NCT02646319	Nab-Rapamycin
			Amplification	Select tumor types (NSCLC, Bladder cancer, Non-colon gastrointestinal cancers, Upper aerodigestive tract cancers)	Phase 2	NCT02795156	Regorafinib
			Amplification	Glioma	Phase 2	NCT03352427	Dasatinib (with everolimus)
			Amplification	Solid tumors	Phase 2	NCT02576444	Capivasertib (with olaparib)
			Amplification	NSCLC	Phase 2	NCT02299141	Nintedanib (TKI)
			Amplification	Solid tumors, Non-Hodgkin lymphoma	Phase 3	NCT03213678	Samotolisib (PI3K and mTOR inhibitor)
			Amplification	Solid tumors	Phase 1/Phase 2	NCT03190174	ABI-009 (Nab-rapamycin)
LowTMB/HighCNA	RB1	Cell cycle pathway	Loss	Prostate adenocarcinoma	Phase 2	NCT04926181	Apalutamide (AR antagonist), Cetrelimab (IgG4 anti-PD1)
			Loss	Prostate carcinoma	Phase 2	NCT04592237	Carboplatin, cabazitaxel, cetrelimab, niraparib
			Loss	Prostate carcinoma	Phase 1	NCT04388852	Ipilimumab, Valemetostat (EZH2 inhibitor)
			Loss	NSCLC	Phase 1	NCT03567642	Carboplatin, Etoposide, Osimertinib (TKI)
			Loss	Prostate carcinoma	Phase 2	NCT03263650	Cabazitaxel, carboplatin and olaparib
			Loss	Solid tumors	Phase 2	NCT02873975	Prexasertib (CHK1 inhibitor)
			Loss	Selected solid tumors	Phase 1/Phase 2	NCT02797977	SRA737 (CHK1 inhibitor)
			Loss	Solid tumors	Phase 1	NCT02644460	Abemaciclib
HighTMB/HighCNA	EZH2	Chromatin remodeling/DNA methylation	Amplification	Solid tumors, Non-Hodgkin lymphoma	Phase 2	NCT03155620	Tazemetostat
HighTMB/HighCNA	MCL1	Apoptosis pathway	Amplification	Solid tumors, lymphoma	Phase 1/Phase 2	NCT04983810	Fadraciclib (CDK2/9 inhibitor)
			NA (other alteration MYC)	Lymphoma, Multiple Myeloma	Phase 1	NCT02992483	MIK665 (MCL1 inhibitor)
HighTMB/HighCNA	PTEN	PI3K/AKT1/mTOR pathway	Loss	Solid tumors	Phase 1	NCT04774952	RMC-5552 (mTORC1 inhibitor)
			Loss	Endometrial cancer	Phase 2	NCT04750941	Copanlisib (PI3K inhibitor)
			Loss	Prostate cancer	Phase 1/Phase 2	NCT04737109	Ipatasertib (with darolutamide)
			Loss	Solid tumors	Phase 2	NCT04632992	Ipatasertib
			Loss	Prostate carcinoma	Phase 2	NCT04592237	Carboplatin, cabazitaxel, cetrelimab, niraparib
			Loss	Solid tumors	Phase 2	NCT04591431	Ipatasertib
			Loss	Solid tumors	Phase 1	NCT04586270	TAS0612 (AKT/RSK/S6K inhibitor)
			Loss	Prostate carcinoma	Phase 1	NCT04388852	Ipilimumab, valemetostat (EZH2 inhibitor)
			Loss	Solid tumors	Phase 1/Phase 2	NCT04317105	Copanlisib (PI3K inhibitor) with nivolumab
			Loss	Triple negative breast cancer	Phase 3	NCT04251533	Alpelisib (PI3K inhibitor)
			Loss	Triple negative breast cancer	Phase 2	NCT04216472	Alpelisib (PI3K inhibitor)
			Loss	Solid tumors with brain or leptomeningeal metastases	Phase 1	NCT04192981	Paxalisib (PI3K inhibitor)
			Loss	Breast cancer	Phase 1/Phase 2	NCT04108858	Copanlisib (PI3K inhibtor) with pertuzumab, trastuzumab
			Loss	Gastric cancer	Phase 1/Phase 2	NCT04001569	AZD8186 (PI3K inhibitor)
			Loss	Glioblastoma	Phase 1	NCT03834740	Ribociclib (with everolimus)
			Loss	Breast cancer	Phase 1	NCT03698383	Gedatolisib (PI3K and mTOR inhibitor)
			Loss	Solid tumors	Phase 1/Phase 2	NCT03673787	Ipataserib with atezolizumab
			Loss	Breast cancer	Phase 3	NCT03337724	Ipataserib with paclitaxel
			Loss	Solid tumors, Multiple Myeloma, Non-Hodgkin B cell lymphoma	Phase 2	NCT03297606	Temsirolimus
			Loss	Prostate carcinoma	Phase 2	NCT03263650	Cabazitaxel, carboplatin and olaparib
			Loss	Solid tumors	Phase 1	NCT03218826	AZD8186 (PI3K inhibitor)
			Loss	Melanoma	Phase 1/Phase 2	NCT03131908	GSK2636771 (PI3K inhibitor) with ipilimumab
			Loss	Solid tumors	Phase 2	NCT03017521	TAS-117 (AKT1,2,3 inhibitors)
			Loss	SCLC	Phase 2	NCT03009682	Olaparib
			Loss	Soft tissue sarcomas	Phase 2	NCT02987959	Sapanisertib (mTORC1 and mTORC2 inhibitor)
			Loss	Solid tumors	Phase 4	NCT02688881	Sirolimus (mTOR inhibitor)
			Loss	NSCLC	Phase 2	NCT02664935	Capivasertib (PI3K inhibitor), palbociclib
			Loss	Gastric adenocarcinoma	Phase 1/Phase 2	NCT02615730	GSK2636771 (PI3K inhibitor)
			Loss	Solid tumors	Phase 1/Phase 2	NCT02583542	Vistusertib (mTOR 1,2 inhibitor) with selumetinib
			Loss	Solid tumors	Phase 2	NCT02576444	Capivasertib (with olaparib)
			Loss	Endometrial cancer	Phase 2	NCT02549989	LY3023414 (Pan PI3K inhibitor)
			Loss	Solid tumors	Phase 1	NCT02483858	PQR309 (PI3K/mTOR inhibitor)
			Loss	Prostate carcinoma	Phase 1	NCT02215096	GSK2636771 (PI3K inhibitor) with enzalutamide
			Loss	Triple negative breast cancer	Phase 2	NCT02101385	Everolimus
			Loss	Solid tumors	Phase 1	NCT01971515	MSC2363318A (AKT1,3 and p70S6K)
			Loss	Squamous cell lung cancer; breast cancer	Phase 1	NCT01655225	Samotolisib (PI3K and mTOR inhibitor)
			Loss	Solid tumors	Phase 1	NCT01458067	GSK2636771 (PI3K inhibitor)
			Loss	Lung cancer (NSCLC; SCLC), thymic carcinoma	Phase 2	NCT01306045	Sunitinib (TKI)
			Loss	Solid tumors	Phase 1	NCT01297452	Buparilisib (Pan PI3K inhibitor)
			Loss	Breast cancer	Phase 1	NCT01226316	Capivasertib
			Loss	Solid tumors with brain metastasis	Phase 2	NCT03994796	Paxalisib (PI3K/mTOR inhibitor)
			Loss	Triple negative breast cancer	Phase 1/Phase 2	NCT03805399	Everolimus
			Loss	Solid tumors, Non-Hodgkin lymphoma	Phase 2	NCT03213678	Samotolisib (PI3K and mTOR inhibitor)
			Loss	Solid tumors	Phase 1/Phase 2	NCT03190174	ABI-009 (Nab-rapamycin)
			Loss	Solid tumors, Non-Hodgkin lymphoma	Phase 2	NCT03155620	Samotolisib (PI3K and mTOR inhibitor)
HighTMB/HighCNA	RICTOR	PI3K/AKT1/mTOR pathway	Amplification	Solid tumors	Phase 1	NCT04774952	RMC-5552 (mTORC1 inhibitor)
			Amplification	Solid tumors	Phase 2	NCT04518137	Onatasertib (mTOR 1,2 inhibitor)
			Amplification	Solid tumors with brain metastasis	Phase 2	NCT03994796	Paxalisib (PI3K/mTOR inhibitor)
			Amplification	Triple negative breast cancer	Phase 1/Phase 2	NCT03805399	Everolimus
			Amplification	Breast cancer	Phase 1	NCT03698383	Gedatolisib (PI3K and mTOR inhibitor)
			Amplification	Solid tumors	Phase 1/Phase 2	NCT03673787	Ipataserib with atezolizumab
			Amplification	Solid tumors, Non-Hodgkin lymphoma	Phase 3	NCT03213678	Samotolisib (PI3K and mTOR inhibitor)
			Amplification	Solid tumors	Phase 1/Phase 2	NCT03190174	ABI-009 (Nab-rapamycin)
			Amplification	Solid tumors, Non-Hodgkin lymphoma	Phase 2	NCT03155620	Samotolisib (PI3K and mTOR inhibitor)
			Amplification	Solid tumors	Phase 2	NCT03017521	TAS-117 (AKT1,2,3 inhibitors)
			Amplification	Gastric adenocarcinoma	Phase 1/Phase 2	NCT02615730	GSK2636771 (PI3K inhibitor)
			Amplification	Solid tumors	Phase 1/Phase 2	NCT02583542	Vistusertib (mTOR 1,2 inhibitor) with selumetinib
			Amplification	Endometrial cancer	Phase 2	NCT02549989	LY3023414 (Pan PI3K inhibitor)
			Amplification	Squamous cell lung cancer; breast cancer	Phase 1	NCT01655225	Samotolisib (PI3K and mTOR inhibitor)
			Amplification	Breast cancer	Phase 1	NCT01226316	Capivasertib
